# Supplementary material for: A Characterization of the Oral Microbiome in Allogeneic Stem Cell Transplant Patients
Source: PLoS One. 2012 Oct 29;7(10):e47628. doi: 10.1371/journal.pone.0047628 (PMC3483166; doi:10.1371/journal.pone.0047628)
Supplement: Table S1 — Probes and Genus Designation. This spreadsheet lists all the positive probes identified in the data set and the corresponding genus. (XLS) [file pone.0047628.s003.xls]

## Sheet: Sheet1
Probe in HOMIM	Short name	Genus	Comment
AbiotrophiadefectivaII_AB16	Abiotroph	Abiotrophia
ActinomycesClusterI_AB35	Actinomyc	Actinomyces
ActinomycesgerensceriaeI_E46	Actinomyc	Actinomyces
ActinomycesgerensceriaeII_AA87	Actinomyc	Actinomyces
ActinomycesodontolyticusI_X03	Actinomyc	Actinomyces			A= probe name
ActinomycesspEP005I_P91	Actinomyc	Actinomyces	Oral taxon 175		B=shortened genera
AggregatibactersegnisI_P05	Aggregati	Aggregatibacter			C= fullgenera name
AggregatibactersegnisII_AA78	Aggregati	Aggregatibacter			D= Comment and clarification
BacteroidetesspX083II_X17	Bacteroid	Bacteriodetes	Unnamed cultivated taxon
CampylobacterClusterI_T87	Campyloba	Campylobacter
CampylobacterClusterII_X37	Campyloba	Campylobacter
CampylobacterconcisusI_O46	Campyloba	Campylobacter
CampylobacterconcisusII_X33	Campyloba	Campylobacter
CampylobactergracilisI_Q04	Campyloba	Campylobacter
CampylobactergracilisII_X34	Campyloba	Campylobacter
Campylobacterrectus_concisusI_T86	Campyloba	Campylobacter
Campylobacterrectus_concisusII_X36	Campyloba	Campylobacter
CampylobactershowaeI_W36	Campyloba	Campylobacter
CampylobactershowaeII_X35	Campyloba	Campylobacter
CapnocytophagaClusterII_AA89	Capnocyto	Capnocytophaga
CapnocytophagasputigenaI_W46	Capnocyto	Capnocytophaga
CapnocytophagasputigenaII_AC15	Capnocyto	Capnocytophaga
CardiobacteriumhominisI_O97	Cardiobac	Cardiobacterium
CardiobacteriumvalvulumI_AB38	Cardiobac	Cardiobacterium	Oral taxon 540 C. valvarum
CatonellamorbiBR036I_O56	Catonella	Catonella
ClostridialesspBU014I_R31	Clostridi	Clostridiales	Currently uncultured phylotype
CorynebacteriumdurumII_AB97	Corynebac	Corynebacterium
DesulfobulbusspR004I_K70	Desulfobu	Desulfobulbus	Currently uncultured phylotype
DialisterinvisusI_P73	Dialister	Dialister
DialisterinvisusII_AA94	Dialister	Dialister
DialisterpneumosintesI_X78	Dialister	Dialister
EubacteriuminfirmumI_Y45	Eubacteri	Eubacterium
EubacteriumPUS9170_MCE10174I_AB48	Eubacteri	Eubacterium	PUS9.170 re-classified into genera Peptostreptococcaceae[11][G-4] Oral taxon 103		MCE10_741 oral taxon 369 Peptostreptococcaceae[11][G-4] remains in Eubacterium genus
EubacteriumPUS9170_MCE10174II_AB49	Eubacteri	Eubacterium	Peptostreptococcaceae[11][G-4] NCBI database keeps it in Eubacterium -remains in Eubacterium genus
Eubacteriumsaburreum_BE088I_AB50	Eubacteri	Eubacterium	BEO88 Oral taxon Lachnospiraceae[G-1] genera but Eubacterium saburreum remain in Eubacterium genus
EubacteriumsaburreumI_W21	Eubacteri	Eubacterium
EubacteriumsaphenumI_Y48	Eubacteri	Eubacterium
EubacteriumsulciI_R36	Eubacteri	Eubacterium
EubacteriumsulciII_Y98	Eubacteri	Eubacterium
Eubacteriumyurii_A3MTI_W84	Eubacteri	Eubacterium
FusobacteriaspFB074_BB002I_Y92	Fusobacte	Leptotrichia	Genus leptotrichia sp. oral taxon 210,220
FusobacteriumnucleatumsspolymorphumI_P89	Fusobacte	Fusobacterium
FusobacteriumperiodonticumII_R20	Fusobacte	Fusobacterium
Gemellahaemolysans_sanguisI_K63	Gemellaha	Gemella
GemellamorbillorumI_K64	Gemellamo	Gemella
GemellamorbillorumII_AB09	Gemellamo	Gemella
GemellasanguinisI_AB17	Gemellasa	Gemella
Granulicatellaadiacens_elegansII_W81	Granulica	Granulicatella
GranulicatellaadiacensI_AB30	Granulica	Granulicatella
GranulicatellaelegansI_AB28	Granulica	Granulicatella
GranulicatellaelegansII_AB29	Granulica	Granulicatella
Haemophilusparainfluenzae_aphrophilusI_W79	Haemophil	Haemophilus
HaemophilusspBJ095I_AA97	Haemophil	Haemophilus
KingelladenitrificansI_W30	Kingellad	Kingella
KingellaoralisI_O86	Kingellao	Kingella
KingellaoralisII_AA77	Kingellao	Kingella
LachnospiraceaespDO016I_R64	Lachnospi	Lachnospiraceae	Oral Clone DO016 sp. oral taxon 097
LactobacillusClusterI_W94	Lactobaci	Lactobacillus
LactobacillusgasseriI_V86	Lactobaci	Lactobacillus
LactobacillussalivariusI_AB14	Lactobaci	Lactobacillus
LactobacillusvaginalisI_W93	Lactobaci	Lactobacillus
LautropiamirabilisII_X44	Lautropia	Lautropia
LeptotrichiaClusterI_AA45	Leptotric	Leptotrichia
LeptotrichiaspDR011I_AA59	Leptotric	Leptotrichia	sp. oral taxon 215 Oral Clone DR011
MegasphaeramicronuciformisII_AA57	Megasphae	Megasphaera
MegasphaeramicronucliformusI_X28	Megasphae	Megasphaera
MycoplasmasalivariumI_Y90	Mycoplasm	Mycoplasma
NeisseriaClusterII_O76	Neisseria	Neisseria
NeisseriaClusterIII_O45	Neisseria	Neisseria
NeisseriaelongataI_AA75	Neisseria	Neisseria
NeisseriaflavescensI_AA76	Neisseria	Neisseria
PeptostreptococcusmicrosI_L97	Peptostre	Parvimonas	fomerly Peptostreptococcus micros
PeptostreptococcusmicrosII_V05	Peptostre	Parvimonas
Peptostreptococcusstomatis_AA55	Peptostre	Peptostreptococcus	Oral taxon 112
PrevotellaClusterI_Y64	Prevotell	Prevotella
PrevotellaClusterII_Y65	Prevotell	Prevotella
PrevotellaClusterVI_AA44	Prevotell	Prevotella
Prevotellamelaninogenica_BE073I_T81	Prevotell	Prevotella	BE073 identified as P.histicola Oral taxon 298
PrevotellamelaninogenicaII_AB91	Prevotell	Prevotella
PrevotellamutisaccharivoraxII_AC59	Prevotell	Prevotella
PrevotellanigrescensI_W40	Prevotell	Prevotella
PrevotellaorisF045_Y66	Prevotell	Prevotella
PrevotellaouloraI_AA52	Prevotell	Prevotella	renamed P.oulorum oral taxon 288
Prevotellapallens_DR022I_R67	Prevotell	Prevotella	DR0221 Oral clone sp. oral taxon 310
PrevotellaspBE073_FO012_AA53	Prevotell	Prevotella	BE0731 identified as P.histicola
PrevotellaspDO039I_Q94	Prevotell	Prevotella	Oral taxon 308 Oral Clone DO039
PrevotellaspDO045II_X59	Prevotell	Prevotella	Oral taxon 309 Oral Clone DO045
PrevotellatanneraeII_AB03	Prevotell	Prevotella
PseudomonasClusterI_O96	Pseudomon	Pseudomonas
PseudoramibacteralactolyticusII_AB70	Pseudoram	Pseudoramibacter
Rothiadentocariosa_mucilaginosaI_E52	Rothiaden	Rothia
RothiadentocariosaII_W98	Rothiaden	Rothia
RothiamucilaginosaII_AB63	Rothiamuc	Rothia
RothiamucilaginosaIII_AB62	Rothiamuc	Rothia
SelenomonasartemidisI_X66	Selenomon	Selenomonas
SelenomonasClusterI_AC13	Selenomon	Selenomonas
SelenomonasClusterII_AB61	Selenomon	Selenomonas
SelenomonasdianaeI_Q50	Selenomon	Selenomonas
SelenomonasinfelixI_O54	Selenomon	Selenomonas
SelenomonasnoxiaIII_AC04	Selenomon	Selenomonas
SelenomonasspCS002I_P86	Selenomon	Selenomonas	re-classified Mitsuokella genera Oral Clone CS002 oral taxon 131 remains in Selenomonas genus
SelenomonasspCS024I_M09	Selenomon	Selenomonas	sp. oral taxon 133
SelenomonasspDD020I_Y73	Selenomon	Selenomonas	sp. oral taxon 134
SelenomonasspEW084_DS071I_Q52	Selenomon	Selenomonas	sp. oral taxon 146
SelenomonasspEW084_DS071II_X69	Selenomon	Selenomonas	sp. oral taxon 146; sp. oral taxon 138
SelenomonasspEZ011_DM071_W86	Selenomon	Veillonellaceae G-1	Veillonellaceae[G-1] sp. oral taxon 148; 135
SelenomonasspP2PA80_AU096_AB55	Selenomon	Veillonellaceae G-1	Veillonellaceae G-1;Oral Clone P2PA_80 oral taxon 150;129
SelenomonassputigenaI_K65	Selenomon	Selenomonas
SelenomonassputigenaII_AB04	Selenomon	Selenomonas
SelenomonasstrainGAA14I_AB58	Selenomon	Veillonellaceae G-1	Veillonellaceae[G-1] Oral Strain GAA14 [2] oral taxon 155
SelenomonasstrainGAA14II_AB59	Selenomon	Veillonellaceae G-1	Veillonellaceae[G-1]Oral Strain GAA14 [2] oral taxon 155
ShuttleworthiasatellesII_AB54	Shuttlewo	Shuttleworthia
Slackiaexigua_ot682_AB52	Slackiaex	Slackia
SphaerocytophagaspstrainS3I_O04	Sphaerocy	Sphaerocytophaga	Listed in HOMIM as Capnocytophaga gingivalis-kept as separate genus Sphareocytophaga
SphaerocytophagaspstrainS3II_X23	Sphaerocy	Sphaerocytophaga	kept as separate genus Sphareocytophaga
Staphylococcusepidermidis_capraeI_AC14	Staphyloc	Staphylococcus
Strepgordoniianginosis_X11	Strepgord	Streptococcus
Streptococcusanginosis_gordoniiI_F49	Streptoco	Streptococcus
Streptococcusanginosus_intermediusII_AB82	Streptoco	Streptococcus
StreptococcusanginosusI_AB84	Streptoco	Streptococcus
Streptococcusaustralis_DialisterinvisusI_U50	Streptoco	Streptococcus	S.australis oralstrain oral taxon 073, 065; Remains in Streptococccus genus
StreptococcusaustralisT1E5II_AB83	Streptoco	Streptococcus
StreptococcusClusterI_AB98	Streptoco	Streptococcus
StreptococcusClusterII_Q59	Streptoco	Streptococcus
StreptococcusClusterIII_Q65	Streptoco	Streptococcus
StreptococcusClusterIV_Q62	Streptoco	Streptococcus
Streptococcuscristatus_BM053II_AA47	Streptoco	Streptococcus
Streptococcuscristatus_infantisI_X08	Streptoco	Streptococcus
StreptococcusinfantisFN042_Y74	Streptoco	Streptococcus
Streptococcusintermedius_constellatusI_F48	Streptoco	Streptococcus
Streptococcusintermedius_constellatusII_AB77	Streptoco	Streptococcus
Streptococcusmitisbiovar2I_Q64	Streptoco	Streptococcus
StreptococcusmutansI_X04	Streptoco	Streptococcus
Streptococcusoralis_F46	Streptoco	Streptococcus
Streptococcusparasanguinis_BE024I_V77	Streptoco	Streptococcus	oral taxon 057
Streptococcusparasanguinis_BE024II_R17	Streptoco	Streptococcus
Streptococcusparasanguinis_sinensisIII_AB99	Streptoco	Streptococcus
StreptococcusparasanguinisII_AB05	Streptoco	Streptococcus
Streptococcussalivarius_FO042I_E34	Streptoco	Streptococcus
StreptococcussalivariusII_X06	Streptoco	Streptococcus
StreptococcussanguinisI_AB75	Streptoco	Streptococcus
StreptococcussanguinisII_AB78	Streptoco	Streptococcus
StreptococcusspC6_7A_N20	Streptoco	Streptococcus	Han strain 7A sp. oral taxon 070
SynergistesspW090II_AC54	Synergist	Synergistetes	Oral taxon 363 ; Oral Clone W090; Synergistetes[G-3]
TannerellaforsythensisI_X56	Tannerell	Tannerella
TannerellaspBU063I_T83	Tannerell	Tannerella	Oral Clone BU063 sp. oral taxon 286
TM7spAH040_BS003I_W85	TM7spAH04	TM7	TM7 G-1Oral Clone AH040 oral taxon 346
TM7spBE109_BU080I_Y77	TM7spBE10	TM7	TM7 G-1Oral clone 347 and 350
Treponemadenticola_O40	Treponema	Treponema
VeillonellaatypicaI_W04	Veillonel	Veillonella
VeillonellaatypicaII_W88	Veillonel	Veillonella
VeillonellaClusterI_D96	Veillonel	Veillonella
VeillonellaClusterII_Q67	Veillonel	Veillonella
VeillonellaClusterIV_AC37	Veillonel	Veillonella
VeillonellaparvulaI_M04	Veillonel	Veillonella
